# Supplementary material for: Rapid Recall Ability of Memory T cells is Encoded in their Epigenome
Source: Sci Rep. 2017 Jan 5;7:39785. doi: 10.1038/srep39785 (PMC5215294; doi:10.1038/srep39785)
Supplement: Saupplementary Table 2 [file srep39785-s2.xls]

## Sheet: Title
Rapid Recall Ability of Memory T cells is Encoded in their Epigenome
Artem Barski1*#, Suresh Cuddapah2*, Andrey V. Kartashov1*, Chong Liu1*, Hiromi Imamichi3, Wenjing Yang4, Weiqun Peng4, H. Clifford Lane3, Keji Zhao5#

## Sheet: Table S2
Table S2. TFBS over and under-represented among H3K4me3 islands present in TEM, but not naïve T cells.
Motif	Column1	Raw score	P-value from randomizing
M02257	V$RUNX1_01 RUNX1	inf	0
M00712	V$MYOGENIN_Q6 myogenin	inf	0
M00772	V$IRF_Q6 IRF	inf	0
M01859	V$AP2GAMMA_Q5 AP-2 gamma	inf	0
M01870	V$CETS1_Q6 C-ets-1	inf	0
M01881	V$IRF1_Q6_01 IRF-1	inf	0
M01882	V$IRF2_Q6 IRF-2	inf	0
M00771	V$ETS_Q4 Ets	inf	0
M00253	V$CAP_01 cap	inf	0
M00927	V$AP4_Q6_01 AP-4	inf	0
M02018	V$HTF4_Q2 HTF4	inf	0
M00972	V$IRF_Q6_01 IRF	inf	0
M01288	V$NEUROD_02 NeuroD	inf	0
M00699	V$ICSBP_Q6 ICSBP	inf	0
M01709	V$MAFA_Q4_01 MAFA	inf	0
M01860	V$AP4_Q6_02 AP-4	697	0
M00175	V$AP4_Q5 AP-4	663	0
M01286	V$SOX_01 SOX	641	0
M01590	V$SMAD1_01 SMAD1	635	0
M00747	V$IRF1_Q6 IRF-1	631	0
M00339	V$ETS1_B c-Ets-1	625	0
M00983	V$MAF_Q6_01 MAF	614	0
M00962	V$AR_Q6 AR	592	0
M02101	V$MYOGENIN_Q6_01 myogenin	588	0
M00963	V$T3R_Q6 T3R	588	0
M00176	V$AP4_Q6 AP-4	573	0
M01287	V$NEUROD_01 Neuro D	571	0
M00644	V$LBP1_Q6 LBP-1	569	0
M00698	V$HEB_Q6 HEB	563	0
M01716	V$MATH1_Q2 MATH1	552	0
M03554	V$NF1A_Q6_01 NF-1A	523	0
M02049	V$MEQ_01 MEQ	517	0
M00258	V$ISRE_01 ISGF-3	509	0
M02100	V$MYOD_Q6_02 MyoD	503	0
M01808	V$NMYC_02 NMYC	498	0
M01284	V$SOX9_Q4 SOX9	485	0
M00973	V$E2A_Q6 E2A	484	0
M01177	V$SREBP2_Q6 SREBP2	470	0
M00751	V$AML1_Q6 AML1	460	0
M02119	V$T3RBETA_Q6_01 T3Rbeta	457	0
M01033	V$HNF4_Q6_03 HNF4	449	0
M01066	V$BLIMP1_Q6 Blimp-1	448	0
M01227	V$MAFB_01 MAFB	448	0
M00340	V$ETS_B c-Ets	448	0
M01836	V$GR_Q6_02 GR	443	0
M01856	V$AML3_Q6 AML3	437	0
M00378	V$PAX4_03 Pax-4	436	0
M00743	V$CETS168_Q6 c-Ets-1 68	435	0
M00794	V$TTF1_Q6 TTF-1 (Nkx2-1)	433	0
M02241	V$ELF5_04 Elf5	431	0
M00921	V$GR_Q6_01 GR	426	0
M02050	V$CTF_01 CTF/NF1	417	0
M01665	V$IRF8_Q6 IRF-8	414	0
M00993	V$TAL1_Q6 TAL1	413	0
M03568	V$TR4_Q2_01 TR4	411	0
M00804	V$E2A_Q2 E2A	410	0
M01139	V$LMAF_Q2 LMAF	405	0
M03138	V$SOX10_01 SOX10	402	0
M01884	V$IRF7_Q3 IRF-7	401	0
M01889	V$SMAD4_Q6_01 Smad4	393	0
M01874	V$EKLF_Q5 EKLF	391	0
M03553	V$KLF3_Q3 KLF3	387	0
M01658	V$AML1_Q4 AML1	387	0
M02269	V$FEV_01 FEV	384	0
M00468	V$AP2REP_01 AP-2rep	380	0
M01888	V$SMAD3_Q6_01 Smad3	376	0
M00646	V$LFA1_Q6 LF-A1	371	0
M02280	V$AP1_02 AP1	368	0
M00722	V$COREBINDINGFACTOR_Q6 core-binding factor	357	0
M00184	V$MYOD_Q6 MyoD	357	0
M01728	V$EAR2_Q2 EAR2	351	0
M00277	V$LMO2COM_01 Lmo2 complex	342	0
M02095	V$FRA1_Q6 Fra-1	334	0
M00678	V$TEL2_Q6 Tel-2	333	0
M02084	V$AML1_Q5 AML1	328	0
M01302	V$MYF_01 MYF	328	0
M02104	V$NFE2_Q6 NF-E2	325	0
M00199	V$AP1_C AP-1	324	0
M01267	V$FRA1_Q5 FRA1	322	0
M02088	V$E2A_Q6_01 E2A	317	0
M00704	V$TEF1_Q6 TEF-1	316	0
M00159	V$CEBP_01 C/EBP	314	0
M01228	V$CMAF_02 C-MAF	303	0
M02109	V$NKX2B_Q3 NKX2B	303	0
M00821	V$NRF2_Q4 Nrf-2	302	0
M01270	V$PPARG_Q6 PPARG	301	0
M00531	V$NERF_Q2 nerf	295	0
M03538	V$AP1_Q6_02 AP-1	292	0
M00313	V$GEN_INI2_B GEN_INI	292	0
M00926	V$AP1_Q4_01 AP-1	288	0
M01814	V$AML2_Q3 AML2	287	0
M00974	V$SMAD_Q6_01 SMAD	284	0
M01743	V$ING4_01 ING4	275	0
M00929	V$MYOD_Q6_01 MyoD	274	0
M03551	V$JUNB_Q6 JunB	272	0
M02737	V$ASCL2_03 Ascl2	270	0
M00925	V$AP1_Q6_01 AP-1	267	0
M00693	V$E12_Q6 E12	265	0
M00317	V$LDSPOLYA_B Poly A	262	0
M00517	V$AP1_01 AP-1	258	0
M03565	V$SLUG_Q6 slug	254	0
M00174	V$AP1_Q6 AP-1	253	0
M00062	V$IRF1_01 IRF-1	251	0
M00731	V$OSF2_Q6 Osf2	250	0
M00769	V$AML_Q6 AML	250	0
M02022	V$MAFK_Q3 MafK	248	0
M02262	V$PPARGRXRA_01 PPARgamma:RXR-alpha	247	0
M00315	V$GEN_INI_B GEN_INI	244	0
M01160	V$KID3_01 Kid3	242	0
M02929	V$ZBTB4_04 Zbtb3	242	0
M00655	V$PEA3_Q6 PEA3	240	0
M03552	V$JUND_Q6 JunD	238	0
M01168	V$SREBP_Q6 SREBP	234	0
M01208	V$FLI1_Q6 FLI1	231	0
M00314	V$GEN_INI3_B GEN_INI	231	0
M00684	V$XPF1_Q6 XPF-1	223	0
M01725	V$TR4_Q2 TR4	221	0
M00762	V$DR1_Q3 PPAR, HNF-4, COUP, RAR	219	0
M01282	V$PPARA_Q6 PPARA	219	0
M01657	V$GLI3_Q5_01 GLI3	218	0
M02110	V$NR1B1_Q6 NR1B1	217	0
M01173	V$SREBP1_Q5 SREBP1	215	0
M00001	V$MYOD_01 MyoD	214	0
M00711	V$ZTA_Q2 Zta	212	0
M00005	V$AP4_01 AP-4	210	0
M02767	V$IRF3_05 IRF-3	209	0
M00192	V$GR_Q6 GR	207	0
M01692	V$LTF_Q6 LTF	205	0
M01032	V$HNF4_Q6_02 HNF4	204	0
M00271	V$AML1_01 AML1a	203	0
M00701	V$SMAD3_Q6 SMAD3	194	0
M00960	V$PR_Q2 PR, GR	193	0
M00037	V$NFE2_01 NF-E2	193	0
M03562	V$RARG_Q3 RAR-gamma	182	0
M00188	V$AP1_Q4 AP-1	180	0
M03566	V$SNA_Q4 SNA	179	0
M00792	V$SMAD_Q6 SMAD	178	0
M02771	V$ISGF3G_03 IRF-9	178	0
M00763	V$PPAR_DR1_Q2 PPAR direct repeat 1	177	0
M01034	V$EBOX_Q6_01 Ebox	173	0
M00419	V$MEIS1_01 MEIS1	169	0
M01854	V$AML2_Q3_01 AML2	168	0
M02273	V$NR4A2_01 NR4A2	163	0
M00002	V$E47_01 E47	162	0
M02099	V$MITF_Q6 MITF	161	0
M00173	V$AP1_Q2 AP-1	159	0
M00172	V$AP1FJ_Q2 AP-1	158	0
M00211	V$PADS_C Poly A downstream element	158	0
M00415	V$AREB6_04 AREB6	157	0
M00947	V$CP2_02 CP2/LBP-1c/LSF	157	0
M00984	V$PEBP_Q6 PEBP	151	0
M00761	V$P53_DECAMER_Q2 p53 decamer	150	0
M02108	V$NKX25_Q6 Nkx-2.5	148	0
M02825	V$ZBTB3_03 Zbtb3	148	0
M01043	V$NKX25_Q5 Nkx2-5	146	0
M02111	V$NR1B2_Q6 NR1B2	143	0
M00449	V$ZIC2_01 Zic2	137	0
M01259	V$CTCF_02 CTCF	136	0
M01871	V$COE1_Q6 COE1	135	0
M00924	V$AP1_Q2_01 AP-1	135	0
M00063	V$IRF2_01 IRF-2	128	0
M03541	V$CJUN_Q6 C-Jun	126	0
M00450	V$ZIC3_01 Zic3	122	0
M03542	V$COUPTF1_Q6_01 COUP-TF1	119	0
M01131	V$SOX10_Q6 SOX10	118	0
M00032	V$CETS1P54_01 c-Ets-1(p54)	115	0
M00072	V$CP2_01 CP2	114	0
M01268	V$FXR_Q2 FXR	114	0
M01724	V$T3RALPHA_Q6 T3RALPHA	110	0
M01042	V$GLI1_Q2 GLI1	106	0
M02781	V$MYF6_03 MRF4	102	0
M00721	V$CACCCBINDINGFACTOR_Q6 CACCC-binding factor	99.2	0
M00764	V$HNF4_DR1_Q3 HNF4 direct repeat 1	97.2	0
M00624	V$DBP_Q6 DBP	95.7	0
M02876	V$JUNDM2_04 Jundm2	91	0
M00418	V$TGIF_01 TGIF	87.9	0
M03547	V$ERALPHA_Q6_01 ER-alpha	85.3	0
M01044	V$TBX5_Q5 TBX5	83.7	0
M00193	V$NF1_Q6 NF-1	82.5	0
M03558	V$P73_Q6 P73	81.1	0
M01031	V$HNF4_Q6_01 HNF4	77.8	0
M02263	V$NFE2L2_01 NFE2L2	77.5	0
M00490	V$BACH2_01 Bach2	77	0
M00749	V$SREBP1_Q6 SREBP-1	68.5	0
M02939	V$ZIC1_05 Zic1	66.7	0
M02940	V$ZIC2_05 Zic2	66.7	0
M00414	V$AREB6_03 AREB6	63.9	0
M00959	V$ER_Q6_02 ER	63.5	0
M02261	V$ESR1_01 ESR1	60.8	0
M02823	V$TCFE2A_03 Tcfe2a	59.6	0
M00733	V$SMAD4_Q6 SMAD4	55.8	0
M00495	V$BACH1_01 Bach1	55.1	0
M01875	V$ERBETA_Q5 ER-beta	54.6	0
M01596	V$GLI3_01 Gli3	50	0
M00997	V$DEC_Q1 DEC	46.6	0
M01029	V$TFE_Q6 TFE	45.8	0
M02927	V$TCFE2A_04 Tcfe2a	45.2	0
M01020	V$TBX5_02 TBX5	43.6	0
M00071	V$E47_02 E47	41.7	0
M00122	V$USF_02 USF	40	0
M01243	V$MTF1_02 MTF1	36.7	0
M00035	V$VMAF_01 v-Maf	35.6	0
M00796	V$USF_Q6_01 USF	33.8	0
M02377	V$ESR2_01 ESR2	32.8	0
M00272	V$P53_02 p53	32.5	0
M01181	V$NKX32_01 Nkx3-2	30.6	0
M01119	V$KAISO_01 KAISO	29.8	0
M01759	V$AML2_01 AML2	27.9	0
M01722	V$RORBETA_Q2 RORBETA	22.8	0
M00776	V$SREBP_Q3 SREBP	22.4	0
MARTEM	V$TBet Tbet	21	0
M01080	V$CBF_02 CBF (core binding factor)	18.5	0
M01019	V$TBX5_01 TBX5	17.7	0
M00285	V$TCF11_01 TCF11	13.7	0
M02769	V$IRF5_03 IRF-5	12.6	0
M01138	V$RORA_Q4 RORalpha	12.6	0
M00284	V$TCF11MAFG_01 TCF11:MafG	12.1	0
M00239	V$T3R_01 v-ErbA	11.5	0
M00217	V$USF_C USF	8.83	0
M02768	V$IRF4_03 Irf4	3.24	0
M00726	V$USF2_Q6 USF2	2.07	0
M00123	V$MYCMAX_02 c-Myc:Max	0.596	0
M00975	V$RFX_Q6 RFX	-2.99	0
M01876	V$GABPBETA_Q3 GABP-beta	360	0.001
M01113	V$CACD_01 CACD	306	0.001
M00007	V$ELK1_01 Elk-1	193	0.001
M02116	V$SOX10_Q6_01 SOX10	110	0.001
M00808	V$PAX_Q6 Pax	102	0.001
M02093	V$ERR1_Q2_01 ERR1	58	0.001
M00647	V$LXRA_RXRA_Q3 LXRalpha:RXRalpha	56.7	0.001
M01070	V$CMAF_01 c-Maf	41.8	0.001
M02941	V$ZIC3_05 Zic3	38.7	0.001
M02254	V$GATA1_09 Gata1	21.3	0.001
M01774	V$TBR2_01 TBR2	18.8	0.001
M01196	V$CTF1_01 CTF1	2.89	0.001
M01703	V$GLI2_01 Gli2	115	0.002
M02021	V$LXRB_RXRA_Q5 LXRbeta:RXRalpha	67.5	0.002
M02833	V$ZFP691_03 Zfp691	6.53	0.002
M01594	V$TCF3_01 TCF-3	559	0.003
M01216	V$FOXO1_Q5 FOXO1	483	0.003
M02078	V$SPI1_03 SPI1	448	0.003
M01279	V$IRF3_Q3 IRF-3	446	0.003
M01588	V$GKLF_02 GKLF (KLF4)	187	0.003
M02016	V$HNF4A_Q6_01 HNF-4alpha	74.7	0.003
M00157	V$RORA2_01 RORalpha2	2.85	0.003
M01704	V$GLI3_02 gli3	139	0.004
M00319	V$MEF3_B MEF-3	40.8	0.004
M00156	V$RORA1_01 RORalpha1	10	0.004
M00066	V$TAL1ALPHAE47_01 Tal-1alpha:E47	4.06	0.004
M01830	V$MAX_Q6 MAX	2.04	0.005
M02043	V$SPI1_02 SPI1	325	0.006
M01702	V$GLI1_01 GLI1	87.1	0.006
M01801	V$ERALPHA_01 ER-alpha	23.7	0.006
M00068	V$HEN1_01 HEN1	16.7	0.007
M00413	V$AREB6_02 AREB6	101	0.008
M00799	V$MYC_Q2 Myc	-3.91	0.008
M00187	V$USF_Q6 USF	0.996	0.009
M02041	V$SPIB_02 Spi-B	266	0.01
M01037	V$GLI_Q2 GLI	21.2	0.01
M02867	V$HIC1_06 Hic1	3.74	0.01
M00302	V$NFAT_Q6 NF-AT	402	0.99
M01252	V$E2F6_01 E2F-6	279	0.99
M01883	V$IRF4_Q6 IRF-4	132	0.99
M01014	V$SOX_Q6 SOX	17.3	0.99
M00209	V$NFY_C NF-Y	-4.21	0.99
M02842	V$ATF1_04 Atf1	-6.81	0.99
M01104	V$MOVOB_01 MOVO-B	152	0.991
M01823	V$STAT1_Q6 STAT1	87.6	0.991
M00422	V$FOXJ2_01 FOXJ2	62.8	0.991
M00212	V$POLY_C Retroviral Poly A	-1.7	0.991
M02245	V$POU5F1_02 Pou5f1	-3.01	0.991
M02860	V$GATA5_04 Gata5	-6.06	0.991
M02945	V$ARX_02 Arx	-7.95	0.991
M00227	V$VMYB_02 v-Myb	-7.96	0.991
M02749	V$FOXA2_04 HNF3-beta	12.7	0.992
M01266	V$ELF1_Q5 ELF1	inf	0.993
M00912	V$CEBP_Q2_01 C/EBP	51.2	0.993
M00474	V$FOXO1_02 FOXO1	-0.512	0.993
M02072	V$PET1_02 Pet-1	-4.75	0.993
M02938	V$ZFP740_04 Zfp740	-6.43	0.993
M02894	V$RFXDC2_04 Rfxdc2	-6.94	0.993
M00499	V$STAT5A_04 STAT5A	inf	0.994
M00486	V$PAX2_02 Pax-2	275	0.994
M01374	V$SIX4_01 six4	167	0.994
M00264	V$STAF_02 Staf	13.8	0.994
M00006	V$MEF2_01 MEF-2	0.799	0.994
M00039	V$CREB_01 CREB	-7.14	0.994
M01067	V$GFI1_Q6 Gfi1	26.5	0.995
M00290	V$FREAC2_01 Freac-2	-3.41	0.995
M01229	V$GTF2IRD1_01 GTF2IRD1-isoform2	-4.59	0.995
M01821	V$CMYB_Q5 c-Myb	-5.9	0.995
M00262	V$STAF_01 Staf	-7.82	0.995
M00181	V$E2_Q6 E2	-7.96	0.995
M01858	V$AP2BETA_Q3 AP-2beta	241	0.996
M01137	V$FOXO3A_Q1 FOXO3A	145	0.996
M02052	V$EHF_03 EHF	88.4	0.996
M00491	V$MAZR_01 MAZR	30.2	0.996
M02753	V$FOXL1_04 Foxl1	6.25	0.996
M00373	V$PAX4_01 Pax-4	-6.58	0.996
M02846	V$E2F2_04 E2F-2	-7.66	0.996
M00444	V$VDR_Q3 VDR	301	0.997
M01220	V$STAT3STAT3_Q3 STAT3:STAT3	-0.747	0.997
M00086	V$IK1_01 Ik-1	-2.22	0.997
M01752	V$ERG_01 ERG	-4.07	0.997
M03090	V$POU3F3_01 Pou3f3	-6.71	0.997
M00017	V$ATF_01 ATF	-7.58	0.997
M00097	V$PAX6_01 Pax-6	-7.71	0.997
M02779	V$MYB_05 c-Myb	-8.48	0.997
M02780	V$MYBL1_03 Mybl1	-8.55	0.997
M01171	V$BCL6_Q3 BCL6	49	0.998
M00109	V$CEBPB_01 C/EBPbeta	32.2	0.998
M01896	V$CEBPB_Q6 C/EBPbeta	31.7	0.998
M01796	V$BDP1_01 BDP1	14.2	0.998
M02902	V$SOX14_05 Sox14	-0.348	0.998
M01125	V$OCT4_01 Oct-4 (POU5F1)	-1.18	0.998
M00206	V$HNF1_C HNF-1	-4.21	0.998
M00436	V$IPF1_Q4 IPF1	-5.36	0.998
M00626	V$EFC_Q6 RFX1 (EF-C)	-5.65	0.998
M00042	V$SOX5_01 SOX5	-5.95	0.998
M02815	V$TCF1_06 Tcf1	-6.52	0.998
M02959	V$CUX1_04 Cux1	-6.62	0.998
M02873	V$IRF5_04 Irf5	-6.69	0.998
M03068	V$OBOX6_02 Obox6	-8.38	0.998
M01153	V$PXRRXR_02 PXR (PXR:RXR)	130	0.999
M01152	V$PXRRXR_01 RXR (PXR:RXR)	94.4	0.999
M00622	V$CEBPG_Q6 C/EBPgamma	92.8	0.999
M01212	V$STAT1STAT1_Q3 STAT1:STAT1	39.6	0.999
M00269	V$XFD3_01 XFD-3	22.2	0.999
M02740	V$BCL6B_03 Bcl6b	-1.15	0.999
M01306	V$ZABC1_01 ZABC1	-2.13	0.999
M00424	V$NKX61_01 Nkx6-1	-3.12	0.999
M02038	V$FLI1_01 Fli-1	-3.14	0.999
M01661	V$HBP1_Q2 hbp1	-3.86	0.999
M01985	V$ERG_02 ERG	-4.53	0.999
M02107	V$NFYC_Q5 NF-YC	-5.11	0.999
M01017	V$PBX1_03 Pbx-1	-5.64	0.999
M02915	V$SPDEF_04 Spdef	-5.94	0.999
M00310	V$APOLYA_B APOLYA	-6.4	0.999
M02112	V$OC2_Q3 OC-2	-6.46	0.999
M01294	V$PROP1_01 (Prop-1)2	-6.91	0.999
M00113	V$CREB_02 CREB	-7.24	0.999
M00144	V$PAX5_02 Pax-5	-7.31	0.999
M01163	V$ELK1_03 Elk-1	-7.39	0.999
M02813	V$SRY_07 Sry	-7.46	0.999
M00228	V$VBP_01 VBP	-7.72	0.999
M00778	V$AHR_Q5 AhR	-7.72	0.999
M00720	V$CACBINDINGPROTEIN_Q6 CAC-binding protein	inf	1
M01835	V$GKLF_Q4 GKLF	inf	1
M02027	V$PARP_Q4 PARP	inf	1
M02031	V$SPI1_Q5 SPI1	inf	1
M01721	V$PUR1_Q4 PUR1	inf	1
M00500	V$STAT6_02 STAT6	inf	1
M01207	V$ETS2_Q6 c-Ets-2	inf	1
M02916	V$SRF_06 Srf	574	1
M02858	V$GABPA_04 Gabpa	564	1
M02281	V$SP1_03 SP1	526	1
M02926	V$TCFAP2E_04 Tcfap2e	511	1
M00649	V$MAZ_Q6 MAZ	488	1
M02023	V$MAZ_Q6_01 MAZ	452	1
M01718	V$NFAT2_Q5 NF-AT2	434	1
M01183	V$BCL6_01 BCL6	424	1
M01281	V$NFAT1_Q6 NFAT1	413	1
M01250	V$E2F1_01 E2F-1	412	1
M02841	V$ASCL2_04 Ascl2	392	1
M03555	V$NFAT1_Q4 NF-AT1	383	1
M02882	V$MTF1_06 Mtf1	379	1
M00497	V$STAT3_02 STAT3	366	1
M01816	V$ZBP89_Q4 ZBP89	361	1
M02265	V$NFATC2_01 NFATC2	357	1
M01879	V$HMGIY_Q4 HMGIY	356	1
M01886	V$NFAT4_Q3 NF-AT4	342	1
M00933	V$SP1_Q2_01 Sp1	340	1
M01211	V$PARP_Q3 PARP	333	1
M01118	V$WT1_Q6 WT1	307	1
M00255	V$GC_01 GC box	299	1
M02827	V$ZFP105_03 Zfp105	295	1
M01175	V$CKROX_Q2 CKROX	291	1
M01587	V$FPM315_01 FPM315 (ZNF263)	288	1
M01010	V$HMGIY_Q3 HMGIY	285	1
M00493	V$STAT5A_03 STAT5A	272	1
M00932	V$SP1_Q4_01 Sp1	256	1
M00498	V$STAT4_01 STAT4	256	1
M02105	V$NFE4_Q5 NF-E4	251	1
M00935	V$NFAT_Q4_01 NF-AT	213	1
M01308	V$SOX4_01 Sox4	209	1
M00084	V$MZF1_02 MZF1	205	1
M00496	V$STAT1_03 STAT1	203	1
M01312	V$NKX21_01 TFF-1	179	1
M01837	V$FKLF_Q5 FKLF	179	1
M01350	V$NKX24_01 Nkx2-4	177	1
M01597	V$ZFP281_01 Zfp281	169	1
M01372	V$NKX22_02 NKX2B	166	1
M00931	V$SP1_Q6_01 Sp1	163	1
M02850	V$ELF4_04 Elf3	161	1
M01333	V$HDX_01 Hdx	159	1
M01414	V$NKX25_03 NKX25	145	1
M01714	V$KLF15_Q2 KLF15	134	1
M01705	V$TCF4_01 TCF-4	126	1
M01322	V$NKX26_01 Nkx2-6	125	1
M02057	V$ELF5_03 Elf5	125	1
M02875	V$ISGF4G_04 Isgf3g	124	1
M02831	V$ZFP281_04 Zfp281	124	1
M00196	V$SP1_Q6 Sp1	123	1
M00380	V$PAX4_04 Pax-4	119	1
M01303	V$SP1_02 SP1	117	1
M02936	V$ZFP410_04 Zfp410	108	1
M02871	V$IRF3_06 Irf3	107	1
M00494	V$STAT6_01 STAT6	105	1
M02844	V$BCL6B_04 Bcl6b	98.6	1
M01273	V$SP4_Q5 SP4	97.5	1
M01482	V$NKX32_02 Nkx3-2	96.7	1
M01357	V$PBX1_04 Pbx1	95.7	1
M01004	V$HELIOSA_02 Helios A	89.8	1
M03567	V$SP2_Q3 Sp2	89	1
M01347	V$RHOX11_01 Rhox11	88.4	1
M01866	V$CEBPA_Q6 C/EBPalpha	86.7	1
M02853	V$FOXA2_02 Foxa2	84	1
M01426	V$HOXB9_01 HOXB9	80.1	1
M01478	V$CPHX_01 Cphx	79.5	1
M01384	V$RHOX11_02 Rhox11	74.3	1
M01484	V$PITX1_01 Pitx1	73.1	1
M01857	V$AP2ALPHA_Q6 AP-2alpha	71	1
M01462	V$POU6F1_02 POU6F1	70.8	1
M02071	V$ETV7_01 ETV7	69.8	1
M00750	V$HMGIY_Q6 HMGIY	68.7	1
M01410	V$IRX4_01 IRX4	67.7	1
M01383	V$NKX3A_02 Nkx3A	67.4	1
M01472	V$IRX5_01 Irx5	67.4	1
M01375	V$HOXD10_01 HOXD10	67.4	1
M01368	V$OCT2_01 Oct-2	66.4	1
M01476	V$POU2F3_01 POU2F3	65.1	1
M00671	V$TCF4_Q5 TCF-4	63.9	1
M00130	V$FOXD3_01 FOXD3	63.4	1
M01404	V$HOXD13_01 HOXD13	62.9	1
M01240	V$BEN_01 BEN	62.7	1
M00734	V$CIZ_01 CIZ	61.2	1
M00915	V$AP2_Q6_01 AP-2	61	1
M01483	V$DBX1_01 Dbx-1	60.7	1
M01352	V$NKX29_01 Nkx2-9	60.1	1
M01068	V$UF1H3BETA_Q6 UF1H3BETA	60.1	1
M01457	V$NKX23_01 Nkx2-3	57.4	1
M00807	V$EGR_Q6 Egr	57.2	1
M01405	V$IRX2_01 Irx2	55.6	1
M00087	V$IK2_01 Ik-2	53	1
M01993	V$TEL1_01 TEL1	50.4	1
M02070	V$TEL1_02 TEL1	50.4	1
M01479	V$POU6F1_03 POU6F1	49.5	1
M01377	V$IRXB3_01 Irx6	49	1
M01324	V$OCTAMER_01 BRN1	48.3	1
M03556	V$NFAT5_Q5_01 NF-AT5	46.8	1
M01467	V$HOXB13_01 HOXB13	45.9	1
M01318	V$IRX3_01 Irx-3	45.5	1
M01446	V$BARHL2_01 Barhl2	43.8	1
M01485	V$IRX3_02 Irx-3	41.3	1
M01464	V$HOXA10_01 HOXA10	39.9	1
M01313	V$SIX1_01 Six-1	39.9	1
M01345	V$SIX6_01 Six-6	39.7	1
M00238	V$BARBIE_01 Barbie Box	38.7	1
M02920	V$TCF3_05 Tcf3	38.7	1
M01219	V$SP1SP3_Q4 SP1:SP3	38.5	1
M02834	V$ZFP740_03 Zfp740	37.4	1
M01364	V$OBOX2_01 Obox2	37.1	1
M01381	V$OBOX5_01 Obox5	36.9	1
M00081	V$EVI1_04 Evi-1	36.5	1
M02879	V$MAFB_03 Mafb	36.3	1
M01420	V$NCX_02 Ncx	36.2	1
M02750	V$FOXJ1_03 FOXJ1	34.6	1
M00138	V$OCT1_04 Oct-1	33.4	1
M01351	V$HOXA9_01 hoxa9	33.3	1
M01450	V$OBOX1_01 Obox1	32.3	1
M01003	V$HELIOSA_01 Helios A	32.1	1
M01413	V$HMX3_02 Nkx5-1	31.9	1
M02024	V$MEF2A_Q6 mef2A	31.5	1
M01433	V$SIX2_01 Six-2	31.3	1
M01328	V$ISL2_01 Isl2	31.1	1
M01315	V$NKX52_01 Nkx5-2	29.8	1
M01330	V$HOXB3_01 HOXB3	28	1
M01466	V$OBOX3_01 Obox3	27.2	1
M01449	V$CDX2_01 Cdx-2	26	1
M00446	V$SPZ1_01 Spz1	25.7	1
M01340	V$BARX1_01 Barx1	25.2	1
M01480	V$OBOX5_02 Obox5	24.7	1
M01358	V$SIX3_01 Six-3	23.7	1
M00160	V$SRY_02 SRY	23.3	1
M01481	V$HMX1_02 HMX1	23	1
M01366	V$OTX1_01 Otx1	22.8	1
M01342	V$CDP_03 CDP	22.6	1
M01442	V$BSX_01 Bsx	22.4	1
M01373	V$CDX1_01 Cdx-1	22.1	1
M00982	V$KROX_Q6 KROX	22.1	1
M01363	V$LMX1B_01 lmx1b	20.9	1
M01447	V$PITX2_01 PITX2	20.2	1
M01463	V$DOBOX5_01 Dobox5	20.1	1
M01297	V$HOXA13_02 HOXA13	20.1	1
M01258	V$GADP_01 GABP	19.3	1
M00341	V$GABP_B GABP	18.5	1
M01359	V$DOBOX4_01 Dobox4	18.4	1
M00131	V$HNF3B_01 HNF3beta	18.4	1
M02817	V$TCF7_03 Tcf7	18.3	1
M01343	V$PITX3_01 Pitx3	18.2	1
M00802	V$PIT1_Q6 Pit-1	17.9	1
M01107	V$RUSH1A_02 RUSH-1alpha	16.5	1
M01341	V$MSX3_01 Msx-3	16.4	1
M01360	V$DBX2_01 Dbx2	15.7	1
M01338	V$HOXD3_01 HOXD3	15.7	1
M01332	V$BARHL1_01 Barhl-1	15.5	1
M00195	V$OCT1_Q6 Oct-1	14.8	1
M01379	V$HNF1_02 HNF-1alpha	14.4	1
M00941	V$MEF2_Q6_01 MEF-2	13.7	1
M01409	V$LMX1_01 Lmx-1	13.6	1
M02903	V$SOX15_04 Sox15	13.4	1
M00492	V$STAT1_02 STAT1	13.4	1
M01387	V$OTX2_01 Otx2	13.3	1
M01432	V$HOXD8_01 HOXD8	12.9	1
M01398	V$SIX6_02 Six-6	12.8	1
M02814	V$TBP_06 Tbp	12.8	1
M01471	V$LHX3_01 Lhx3	11.8	1
M01456	V$HMBOX1_01 Hmbox1	11.7	1
M01418	V$LIM1_01 Lim-1	11.5	1
M02866	V$HBP1_04 Hbp1	11.2	1
M01317	V$HOXC13_01 HOXC13	11.1	1
M01353	V$LHX5_01 Lhx5	11	1
M03559	V$PIT1_Q6_01 Pit-1	10.6	1
M01390	V$DUXL_01 Duxl	10.5	1
M01744	V$REX1_03 REX1	10.5	1
M01354	V$OCT1_08 Oct-1	10.5	1
M01316	V$TST1_02 Oct-6	10.4	1
M01344	V$CDP_04 CDP	10.3	1
M01473	V$BRN4_01 Brn-4	10.1	1
M01465	V$PIT1_01 Pit-1	10.1	1
M01406	V$HOXC6_01 HOXC6	10	1
M01470	V$NKX63_01 Nkx6-3	9.71	1
M01451	V$HOXB8_01 HOXB8	9.56	1
M01339	V$PAX7_01 Pax-7	9.32	1
M01416	V$HOXC9_01 HOXC9	9.04	1
M01438	V$IPF1_06 ipf1	8.73	1
M01209	V$GAF_Q6 GAF	8.53	1
M01443	V$MOX1_01 Mox1	8.46	1
M00293	V$FREAC7_01 Freac-7	8.39	1
M00695	V$ETF_Q6 ETF	8.17	1
M02796	V$SOX12_03 Sox12	7.82	1
M01408	V$BRN3C_01 Brn-3c	7.75	1
M02816	V$TCF3_04 Tcf3	7.24	1
M00268	V$XFD2_01 XFD-2	7.08	1
M02745	V$EHF_06 Ehf	6.96	1
M02904	V$SOX17_04 Sox17	6.87	1
M00025	V$ELK1_02 Elk-1	6.8	1
M01427	V$NKX12_01 Nkx1-2	6.75	1
M01869	V$CEBPG_Q6_01 C/EBPgamma	6.59	1
M01122	V$ZNF219_01 ZNF219	6.46	1
M00162	V$OCT1_06 Oct-1	6.46	1
M01448	V$HOXD1_01 HOXD1	6.38	1
M00405	V$MMEF2_Q6 MEF-2	6.36	1
M01391	V$PAX6_02 pax6	6.24	1
M01452	V$HOX13_02 HOXA5	5.71	1
M01489	V$NKX61_03 NKX6.1	5.59	1
M01431	V$BARX2_01 Barx-2	5.37	1
M01468	V$DLX2_01 Dlx-2	4.87	1
M02896	V$SFPI1_04 Sfpi1	4.83	1
M01399	V$HB24_01 Hlx	4.73	1
M01421	V$LHX4_01 Lhx4	4.68	1
M00403	V$AMEF2_Q6 aMEF-2	4.54	1
M01402	V$HOXA2_01 HoxA2	4.4	1
M01593	V$ZFX_01 Zfx	4.14	1
M01011	V$HNF1_Q6_01 HNF1	3.78	1
M01477	V$OCTAMER_02 Octamer	3.58	1
M01355	V$ALX3_01 Alx3	3.4	1
M01401	V$LBX2_01 Lbx2	3.25	1
M02863	V$GLIS2_04 Glis2	3.23	1
M00328	V$PAX8_B Pax-8	3.05	1
M01320	V$PROP1_02 Prop-1	3	1
M02025	V$MEF2C_Q4 MEF-2C	2.92	1
M01460	V$HOXB6_01 HOXB6	2.86	1
M01336	V$HOXA7_02 HOXA7	2.85	1
M01392	V$HOXA6_01 HOXA6	2.73	1
M02880	V$MAFK_04 Mafk	2.73	1
M01403	V$OTX3_01 Otx3	2.53	1
M00216	V$TATA_C TATA	2.49	1
M01321	V$HOXC8_01 HOXC-8	2.39	1
M01435	V$PSX1_01 PSX1	2.38	1
M01868	V$CEBPE_Q6 CEBPE	2.37	1
M00717	V$PAX8_01 Pax-8	2.32	1
M02921	V$TCF7_04 Tcf7	2.21	1
M01325	V$LHX2_01 LHX2	2.13	1
M01412	V$MSX1_02 Msx-1	2.02	1
M01425	V$HNF1B_01 HNF-1beta	1.75	1
M01455	V$EN2_01 En-2	1.7	1
M01397	V$VAX1_01 Vax-1	1.58	1
M00116	V$CEBPA_01 C/EBPalpha	1.5	1
M01429	V$HOMEZ_01 Homez	1.45	1
M01371	V$GBX1_01 Gbx1	1.36	1
M01424	V$HOXB4_01 HOXB4	1.28	1
M01475	V$EVX1_01 Evx-1	1.26	1
M01469	V$NKX61_02 NKX6.1	1.26	1
M01396	V$HOXB7_01 HOXB7	1.25	1
M00725	V$HP1SITEFACTOR_Q6 HP1 site factor	1.04	1
M01474	V$ESX1_01 Esx1	0.978	1
M01428	V$GSC_01 Gsc	0.975	1
M00800	V$AP2_Q3 AP-2	0.831	1
M01319	V$HOXB5_01 HoxB5	0.634	1
M02801	V$SOX18_03 Sox18	0.539	1
M01369	V$HOXC4_01 HOXC4	0.467	1
M01454	V$HOXC5_01 HOXC5	0.428	1
M02807	V$SOX7_03 Sox7	0.375	1
M01335	V$VSX1_01 Vsx1	0.253	1
M02912	V$SOX8_04 Sox8	0.107	1
M01393	V$MSX2_01 Msx-2	0.0131	1
M01370	V$HOXA4_01 HOXA4	-0.00844	1
M01356	V$PMX2B_01 PMX2B	-0.138	1
M00986	V$CHCH_01 Churchill	-0.183	1
M01430	V$HOXA13_03 HOXA13	-0.204	1
M01334	V$NKX11_01 Nkx1-1	-0.241	1
M01348	V$K2B_01 K-2b	-0.248	1
M01367	V$LHX9_01 Lhx9	-0.256	1
M01255	V$IPF1_05 IPF1	-0.311	1
M01453	V$CART1_03 CART1	-0.522	1
M01365	V$EN1_02 En-1	-0.568	1
M02802	V$SOX1_03 Sox1	-0.656	1
M02917	V$SRY_05 Sry	-0.657	1
M02219	V$NR3C1_01 NR3C1	-0.68	1
M01487	V$HOXA1_01 HOXA1	-0.708	1
M01441	V$OG2_02 OG-2	-0.723	1
M01415	V$SHOX2_01 Shox2	-0.73	1
M01314	V$LHX61_01 lhx6.1	-0.762	1
M00294	V$HFH8_01 HFH8 (FOXF1A)	-1.2	1
M00267	V$XFD1_01 XFD-1	-1.41	1
M00318	V$LPOLYA_B Lentiviral Poly A	-1.52	1
M01458	V$UNCX4.1_01 Uncx-4.1	-1.53	1
M01423	V$ARX_01 Arx	-1.6	1
M01486	V$DLX7_01 Dlx7	-1.72	1
M01400	V$DLX3_01 dlx3	-1.73	1
M01376	V$S8_02 S8	-1.76	1
M01385	V$PAX4_05 Pax-4	-1.79	1
M00057	V$COMP1_01 COMP1	-1.83	1
M01323	V$OTP_01 OTP	-1.83	1
M02810	V$SP4_03 Sp4	-1.84	1
M01388	V$DLX5_01 dlx5	-1.87	1
M00190	V$CEBP_Q2 C/EBP	-1.9	1
M03548	V$FOXL2_Q2 FOXL2	-2	1
M01378	V$HOXA11_01 HOXA11	-2	1
M01394	V$HOXA7_03 HOXA7	-2.01	1
M01331	V$ISX_01 isx	-2.05	1
M00129	V$HFH1_01 HFH1 (FOXQ1)	-2.21	1
M01326	V$GSH2_01 GSH2	-2.22	1
M01362	V$CART1_02 CART1	-2.23	1
M01461	V$EMX2_01 EMX2	-2.23	1
M00707	V$TFIIA_Q6 TFIIA	-2.28	1
M01327	V$VAX2_01 Vax-2	-2.3	1
M01440	V$LHX8_01 Lhx8	-2.36	1
M01329	V$HOXC11_01 HOXC11	-2.37	1
M01422	V$LHX61_02 lhx6.1	-2.41	1
M01361	V$HOXC10_01 HOXC10	-2.63	1
M01444	V$PMX2A_01 PMX2A	-2.72	1
M00254	V$CAAT_01 CCAAT box	-2.74	1
M00623	V$CRX_Q4 Crx	-2.8	1
M01382	V$GBX2_01 Gbx2	-2.8	1
M00991	V$CDX_Q5 Cdx	-2.8	1
M01389	V$RAX_01 rax	-2.83	1
M01417	V$ALX4_02 Alx-4	-2.95	1
M01439	V$DLX1_01 Dlx-1	-2.95	1
M02026	V$MEF2D_Q4 MEF-2D	-2.95	1
M02905	V$SOX18_04 Sox18	-3	1
M01436	V$CRX_02 Crx	-3.11	1
M00790	V$HNF1_Q6 HNF1	-3.13	1
M01434	V$HOXD11_01 HOXD11	-3.17	1
M01349	V$HB9_01 HB9	-3.23	1
M00621	V$CEBPD_Q6 C/EBPdelta	-3.26	1
M01337	V$HOXA3_02 HOXA3	-3.38	1
M01979	V$ELF4_01 ELF4	-3.51	1
M02735	V$ARID3A_04 DRI1	-3.61	1
M02054	V$ELF2_02 ELF2	-3.62	1
M00980	V$TBP_Q6 TBP	-3.69	1
M02911	V$SOX7_04 Sox7	-3.77	1
M01437	V$HOXC12_01 HOXC12	-3.79	1
M02808	V$SOX8_03 Sox8	-3.8	1
M02804	V$SOX30_03 Sox30	-3.85	1
M02739	V$BBX_03 Bbx	-3.86	1
M01834	V$HOXD9_Q2 Hoxd9	-3.99	1
M01723	V$SATB1_Q3 SATB1	-4.04	1
M03564	V$SATB1_Q5_01 SATB1	-4.1	1
M01380	V$HOXD12_01 HOXD12	-4.12	1
M01386	V$EVX2_01 Evx2	-4.18	1
M00489	V$NKX62_Q2 Nkx6-2	-4.18	1
M00377	V$PAX4_02 Pax-4	-4.26	1
M01653	V$HMGIY_01 HMGIY	-4.28	1
M02898	V$SMAD4_04 Smad3	-4.37	1
M00394	V$MSX1_01 Msx-1	-4.37	1
M00410	V$SOX9_B1 SOX9	-4.38	1
M01975	V$ELF1_01 ELF1	-4.4	1
M01872	V$DBP_Q6_01 DBP	-4.41	1
M02065	V$ER81_02 ER81	-4.43	1
M01445	V$OBOX6_01 Obox6	-4.43	1
M00117	V$CEBPB_02 C/EBPbeta	-4.43	1
M02899	V$SOX11_04 Sox11	-4.48	1
M02910	V$SOX5_04 Sox5	-4.51	1
M01992	V$ERM_01 Erm	-4.67	1
M01976	V$NERF_01 nerf	-4.69	1
M02086	V$CDX1_Q5 Cdx-1	-4.72	1
M00100	V$CDXA_01 CdxA	-4.74	1
M02874	V$IRF6_04 Irf6	-4.76	1
M00133	V$TST1_01 Tst-1	-4.76	1
M00672	V$TEF_Q6 TEF	-4.77	1
M00640	V$HOXA4_Q2 HOXA4	-4.82	1
M01251	V$E2F1_02 E2F-1	-4.89	1
M02106	V$NFYA_Q5 NF-YA	-4.91	1
M00145	V$BRN2_01 Brn-2	-4.96	1
M01659	V$CDX2_Q5_01 Cdx-2	-4.96	1
M02036	V$WT1_Q6_01 WT1	-5	1
M00445	V$XVENT1_01 Xvent-1	-5.03	1
M02115	V$PRX2_Q2 Prx2	-5.06	1
M00287	V$NFY_01 NF-Y	-5.16	1
M00096	V$PBX1_01 Pbx-1	-5.2	1
M02799	V$SOX15_03 Sox15	-5.21	1
M02803	V$SOX21_03 Sox21	-5.22	1
M02843	V$BBX_04 Bbx	-5.22	1
M01654	V$DRI1_01 DRI1	-5.25	1
M00423	V$FOXJ2_02 FOXJ2	-5.26	1
M01984	V$ERF_01 ERF	-5.32	1
M00484	V$NCX_01 Ncx	-5.39	1
M02056	V$ELF4_02 ELF4	-5.4	1
M02797	V$SOX13_03 Sox13	-5.41	1
M01292	V$HOXA13_01 HOXA13	-5.42	1
M01735	V$PITX3_Q2 PITX3	-5.44	1
M00146	V$HSF1_01 HSF1	-5.48	1
M03546	V$DLX5_Q3 dlx5	-5.51	1
M02053	V$ELF_02 ELF1	-5.52	1
M00098	V$PAX2_01 Pax-2	-5.55	1
M02087	V$CDX2_Q5_02 CDX-2	-5.56	1
M00744	V$POU1F1_Q6 POU1F1	-5.57	1
M00147	V$HSF2_01 HSF2	-5.58	1
M00396	V$EN1_01 En-1	-5.63	1
M00132	V$HNF1_01 HNF1	-5.65	1
M01199	V$RNF96_01 RNF96	-5.67	1
M00395	V$HOXA3_01 HOXA3	-5.7	1
M00189	V$AP2_Q6 AP-2	-5.73	1
M00471	V$TBP_01 TBP	-5.75	1
M00183	V$MYB_Q6 c-Myb	-5.75	1
M00729	V$CDX2_Q5 Cdx-2	-5.78	1
M02162	V$HNF1A_01 HNF1A	-5.8	1
M00101	V$CDXA_02 CdxA	-5.81	1
M02271	V$HOXA5_03 HOXA5	-5.82	1
M02839	V$ARID3A_02 Arid3a	-5.85	1
M00127	V$GATA1_03 GATA-1	-5.88	1
M02931	V$ZFP105_04 Zfp105	-5.94	1
M02906	V$SOX1_04 Sox1	-5.96	1
M01987	V$ER81_01 ER81	-5.97	1
M02909	V$SOX5_07 Sox4	-5.97	1
M01719	V$OTX2_Q3 OTX2	-5.97	1
M01232	V$SATB1_01 (SATB1)2	-5.97	1
M02013	V$HNF1A_Q5 HNF-1A	-5.99	1
M00616	V$AFP1_Q6 AFP1	-5.99	1
M01990	V$ETV3_01 ETV3	-6	1
M00351	V$GATA3_03 GATA-3	-6.01	1
M02907	V$SOX21_04 Sox21	-6.03	1
M01873	V$EGR1_Q6 Egr-1	-6.04	1
M01991	V$PEA3_01 PEA3	-6.04	1
M02066	V$PEA3_02 PEA3	-6.04	1
M00478	V$CDC5_01 Cdc5	-6.07	1
M02872	V$IRF4_04 Irf4	-6.1	1
M02895	V$RXRA_04 Rxra	-6.15	1
M02037	V$PET1_01 Pet-1	-6.19	1
M02068	V$ETV3_02 etv3	-6.2	1
M01783	V$SP2_01 SP2	-6.22	1
M02096	V$IPF1_Q5 ipf1	-6.23	1
M00775	V$NFY_Q6_01 NF-Y	-6.23	1
M02039	V$GABPA_01 GABPalpha	-6.24	1
M03560	V$PMX1_Q6 PMX1	-6.25	1
M02932	V$ZFP128_04 Zfp128	-6.27	1
M02074	V$GABPA_02 GABPalpha	-6.33	1
M02849	V$EHF_07 Ehf	-6.37	1
M02798	V$SOX14_03 Sox14	-6.37	1
M00454	V$MRF2_01 MRF-2	-6.37	1
M01117	V$OTX_Q1 OTX	-6.4	1
M01971	V$LHX3b_01 LHX3b	-6.42	1
M02069	V$ERM_02 Erm	-6.43	1
M00137	V$OCT1_03 Oct-1	-6.44	1
M00252	V$TATA_01 TATA	-6.5	1
M02869	V$HOXA3_07 Hoxa3	-6.51	1
M02097	V$LHX3_Q3 LHX3	-6.54	1
M02061	V$ERF_02 ERF	-6.55	1
M00334	V$DTYPEPA_B D-Type LTRs	-6.57	1
M01275	V$IPF1_Q6 IPF1	-6.61	1
M02059	V$ELK1_06 ELK-1	-6.62	1
M02918	V$TBP_04 Tbp	-6.64	1
M00241	V$NKX25_02 Nkx2-5	-6.66	1
M00651	V$NFMUE1_Q6 NF-muE1	-6.67	1
M02266	V$HNF1B_04 HNF1B	-6.68	1
M01127	V$ISL1_Q6 ISL1	-6.73	1
M01772	V$CEBPE_01 cebpe	-6.73	1
M02840	V$ARID5A_04 Arid5a	-6.77	1
M02081	V$ISL2_04 Isl2	-6.81	1
M00462	V$GATA6_01 GATA-6	-6.84	1
M01162	V$OG2_01 OG-2	-6.84	1
M02919	V$TCF1_07 Tcf1	-6.86	1
M00333	V$ZF5_B ZF5	-6.87	1
M00451	V$NKX3A_01 Nkx3-1	-6.89	1
M02090	V$E2F4_Q6 E2F-4	-6.9	1
M02736	V$ARID5A_03 Arid5a	-6.91	1
M00510	V$LHX3A_01 Lhx3a	-6.92	1
M02089	V$E2F3_Q6 E2F-3	-7	1
M02744	V$EGR1_06 Egr1	-7.01	1
M00716	V$ZF5_01 ZF5	-7.03	1
M00311	V$ATATA_B avian TATA	-7.05	1
M02958	V$CUX1_03 Cux1	-7.05	1
M02922	V$TCF7L2_04 Tcf7l2	-7.08	1
M00003	V$VMYB_01 v-Myb	-7.08	1
M01712	V$CRX_Q4_01 CRX	-7.09	1
M00099	V$S8_01 S8	-7.11	1
M01230	V$ZNF333_01 ZNF333	-7.11	1
M01165	V$ELK1_04 Elk-1	-7.18	1
M00428	V$E2F1_Q3 E2F-1	-7.19	1
M01236	V$IPF1_04 IPF1	-7.2	1
M02060	V$NET_02 Net (Elk-3)	-7.22	1
M02012	V$HIF1A_Q6 HIF-1alpha	-7.23	1
M01855	V$AHR_Q6 AHR	-7.24	1
M02878	V$LEF1_03 Lef1	-7.26	1
M01981	V$ELK1_05 ELK-1	-7.27	1
M00430	V$E2F1_Q4 E2F-1	-7.34	1
M00320	V$MTATA_B Muscle TATA box	-7.34	1
M02908	V$SOX40_04 Sox30	-7.34	1
M01983	V$SAP1A_02 SAP1A (Elk4)	-7.34	1
M00465	V$POU6F1_01 POU6F1	-7.36	1
M00976	V$AHRHIF_Q6 AhR, Arnt, HIF-1	-7.37	1
M01982	V$NET_01 Net (Elk-3)	-7.37	1
M01167	V$SAP1A_01 SAP-1a	-7.52	1
M00736	V$E2F1DP1_01 E2F-1:DP-1	-7.53	1
M01768	V$TFEB_01 TFEB	-7.56	1
M02058	V$SAP1A_03 SAP1A (elk4)	-7.65	1
M01298	V$MECP2_01 MECP2	-7.66	1
M00426	V$E2F_Q4 E2F	-7.67	1
M00327	V$PAX3_B Pax-3	-7.69	1
M02865	V$GMEB1_04 Gmeb1	-7.74	1
M02044	V$YY1_03 YY1	-7.77	1
M00427	V$E2F_Q6 E2F	-7.77	1
M00938	V$E2F1_Q3_01 E2F-1	-7.79	1
M00431	V$E2F1_Q6 E2F-1	-7.8	1
M00737	V$E2F1DP2_01 E2F-1:DP-2	-7.82	1
M00260	V$HLF_01 HLF	-7.89	1
M01001	V$DEAF1_01 DEAF1	-7.9	1
M00803	V$E2F_Q2 E2F	-7.96	1
M00106	V$CDPCR3HD_01 CDP CR3+HD	-8.02	1
M00940	V$E2F1_Q6_01 E2F-1	-8.03	1
M02809	V$SP100_03 Sp100	-8.06	1
M00050	V$E2F_02 E2F	-8.08	1
M00024	V$E2F_01 E2F	-8.19	1
M00739	V$E2F4DP2_01 E2F-4:DP-2	-8.3	1
M02890	V$PLAGL1_04 Plagl1	-8.3	1
M00425	V$E2F_Q3 E2F	-8.33	1
M01299	V$MECP2_02 MECP2	-8.33	1
M02933	V$ZFP161_04 Zfp161	-8.36	1
M00104	V$CDPCR1_01 CDP CR1	-8.43	1
M00652	V$NRF1_Q6 NRF-1	-8.44	1
M02861	V$GATA6_05 Gata6	-8.5	1
M01253	V$CNOT3_01 CNOT3	-8.51	1
M00918	V$E2F_Q3_01 E2F	-8.52	1
M00332	V$WHN_B Whn	-8.55	1
M02870	V$IRC900814_04 IRC900814	-8.64	1
M00939	V$E2F_Q4_02 E2F	-8.65	1
M00516	V$E2F_03 E2F	-8.66	1
M02761	V$GMEB1_03 GMEB-1	-8.68	1
M00738	V$E2F4DP1_01 E2F-4:DP-1	-8.71	1
M00919	V$E2F_Q4_01 E2F	-8.72	1
M01742	V$ZFP206_01 Zfp206	-8.72	1
M00740	V$E2F1DP1RB_01 Rb:E2F-1:DP-1	-8.73	1
M02742	V$E2F2_03 E2F-2	-8.76	1
M02913	V$SP100_04 Sp100	-8.79	1
M00040	V$CREBP1_01 ATF2	-8.87	1
M00920	V$E2F_Q6_01 E2F	-8.94	1
